# Supplementary material for: Effect of Artificial Regime Shifts and Biotic Factors on the Intensity of Foraging of Planktivorous Fish
Source: Animals (Basel). 2021 Dec 22;12(1):17. doi: 10.3390/ani12010017 (PMC8749725; doi:10.3390/ani12010017)
Supplement: Supplementary file 1 [file animals-12-00017-s001.zip]

Archive with 1 entries (1 files):
- animals-1448447 - supplementary material.pdf
